# Supplementary material for: Food and Beverages Containing Algae and Derived Ingredients Launched in the Market from 2015 to 2019: A Front-of-Pack Labeling Perspective with a Special Focus on Spain
Source: Foods. 2021 Jan 16;10(1):173. doi: 10.3390/foods10010173 (PMC7830845; doi:10.3390/foods10010173)
Supplement: Supplementary file 1 [file foods-10-00173-s001.zip]

Archive with 5 entries (4 files):
- Supp Materials/
- Supp Materials/Figure S1.pptx
- Supp Materials/Table S1.xlsx
- Supp Materials/Table S2.xlsx
- Supp Materials/Table S3.xlsx
