# Supplementary material for: Food and Beverages Containing Algae and Derived Ingredients Launched in the Market from 2015 to 2019: A Front-of-Pack Labeling Perspective with a Special Focus on Spain
Source: Foods. 2021 Jan 16;10(1):173. doi: 10.3390/foods10010173 (PMC7830845; doi:10.3390/foods10010173)
Supplement: Supplementary file 1 [file foods-10-00173-s001.zip › Supp Materials/Table S1.xlsx]

## Sheet: all categories with algae
	Food category	Energy (kcal/100 g or 100 mL)	Total fat (g/100 g or 100 mL)	Saturates (g/100 g or 100 mL)	Carbohydrate (g/100 g or 100 mL)	Sugars (g/100 g or 100 mL)	Protein (g/100 g or 100 mL)	Salt (g/100 g or 100 mL)
	Desserts & Ice Cream	84	1.6	0.3	14	10	2.9	0.15
	Desserts & Ice Cream	95	2.3	0.8	14.9	12	3	0.14
	Desserts & Ice Cream	116	4.5	3	16	12	2.8	0.1
	Desserts & Ice Cream	109	2	0.5	18.8	15.9	3.5	0.15
	Desserts & Ice Cream	100	3	0.3	14.5	11.8	3.4	0.15
	Desserts & Ice Cream	124	2.7	1.93	21.9	12	2.7	0.01
	Desserts & Ice Cream	89	2.8	1.8	12.4	11.3	3.3	0.2
	Desserts & Ice Cream	178	9.6	6.6	18.6	17.8	3.4	0.18
	Desserts & Ice Cream	135.1	4.3	2.4	19.9	12	4.2	0.1
	Desserts & Ice Cream	89	2.8	1.8	12.4	11.3	3.3	0.2
	Desserts & Ice Cream	101	3.1	2.8	16	12	0.7	0.1
	Desserts & Ice Cream	108	1.7	0.4	21	14	0.6	0.1
	Desserts & Ice Cream	103	2.8	0.5	16	12	1.4	0.1
	Desserts & Ice Cream	284	11.3	9.3	38.5	20.7	3.4	0.28
	Desserts & Ice Cream	322	20	13	27	25	5.1	0.43
	Desserts & Ice Cream	83	0	0	19.5	19.9	0.3	0.2
	Desserts & Ice Cream	83	0	0	19.5	19.9	0.3	0.2
	Desserts & Ice Cream	69	0.7	0.5	11.8	8.7	3.6	0.2
	Desserts & Ice Cream	148	6	3.7	20	19	3.3	0.25
	Desserts & Ice Cream	95	2.7	1.8	14	11.3	3.4	0.2
	Desserts & Ice Cream	200	9.7	6.4	23.8	21.9	3.4	0.3
	Desserts & Ice Cream	115	3.2	2.1	18.1	14.7	3.2	0.18
	Desserts & Ice Cream	312	11.1	10	39.7	22.9	3.7	0.18
	Desserts & Ice Cream	284	11.3	9.1	39.1	21.2	3.4	0.28
	Desserts & Ice Cream	47	0	0	10.3	10	0.6	0.2
	Desserts & Ice Cream	47	0	0	10.3	10	0.6	0.2
	Desserts & Ice Cream	111	2.1	0.3	19.5	18.4	3.4	0.15
	Desserts & Ice Cream	123	3	2.4	21	18	3	0.1
	Desserts & Ice Cream	76	0	0	19	19	0	0.2
	Desserts & Ice Cream	76	0	0	19	19	0	0.2
	Desserts & Ice Cream	79	0.9	0.6	12	9.5	4.3	0.16
	Desserts & Ice Cream	77	0.9	0.6	12	9.7	3.9	0.18
	Desserts & Ice Cream	330	11.8	8.7	50.6	29	4.7	1.9
	Desserts & Ice Cream	281	13	8.9	38	27	3.4	0.16
	Desserts & Ice Cream	284	13	6.1	38	26	3.8	0.15
	Desserts & Ice Cream	249	8.8	4.9	39	28	2.9	0.14
	Desserts & Ice Cream	263	9.3	6.7	41	28	3.3	0.19
	Desserts & Ice Cream	339	23	16	30	29	4	0.12
	Desserts & Ice Cream	317	18	12	34	28	4	0.21
	Desserts & Ice Cream	61	0.3	0.3	10	1.3	0.3	0.03
	Desserts & Ice Cream	220	12.5	7.8	24.6	22.6	2.1	0.18
	Desserts & Ice Cream	227	13	8.8	24	23	3	0.13
	Desserts & Ice Cream	328	20	14	32	30	3.8	0.1
	Desserts & Ice Cream	331	22	12	29	27	4.1	0.12
	Desserts & Ice Cream	187	9.8	7.8	22.1	16.9	2.1	0.07
	Desserts & Ice Cream	262	13	8.1	32	27	4.1	0.19
	Desserts & Ice Cream	290	16	9.1	31	25	4.2	22
	Desserts & Ice Cream	323	16.2	9.8	39.3	27.3	4.2	0.33
	Desserts & Ice Cream	286	15	9.6	33	26.2	3.8	0.15
	Desserts & Ice Cream	325	18.9	12.1	35.5	33.3	2.5	0.15
	Desserts & Ice Cream	385	25.8	17	33.8	33.5	3.8	0.11
	Desserts & Ice Cream	272	15	8.1	31	28	3.3	0.19
	Desserts & Ice Cream	220	14	12	22	21	2	0.1
	Desserts & Ice Cream	260	7.5	10.2	22.5	21.9	3.8	0.1
	Desserts & Ice Cream	239	14.1	9.4	24.3	22.8	3.2	0.13
	Desserts & Ice Cream	244	14.9	9.8	22.8	20.6	3.7	0.15
	Desserts & Ice Cream	349	22	12	33	30	4.9	0.11
	Desserts & Ice Cream	310	20	11	28	22	3.8	0.22
	Desserts & Ice Cream	273	14	8.8	33	28	3.2	0.23
	Desserts & Ice Cream	293	15	11	36	23	3	0.2
	Desserts & Ice Cream	144	5.2	3.5	22.9	22.9	1.7	0.1
	Desserts & Ice Cream	343	20	13	36	32	3.8	0.18
	Desserts & Ice Cream	321	16.8	11	37.4	28.2	3.9	0.11
	Desserts & Ice Cream	312	15.4	10.8	38.3	29	4.1	0.15
	Desserts & Ice Cream	327	18.6	11.8	36.5	34	3.1	0.23
	Desserts & Ice Cream	329	18.5	11.8	36.5	32.9	3.4	0.28
	Desserts & Ice Cream	260	14	10	27	26	4	0.11
	Desserts & Ice Cream	359	23	17	33	32	4.1	0.11
	Desserts & Ice Cream	359	23	17	33	32	4.1	0.11
	Desserts & Ice Cream	229	6.1	6.1	40.3	6.4	4.8	0.65
	Desserts & Ice Cream	317	21	14	29	26	3.7	0.06
	Desserts & Ice Cream	107	1	0.7	16.8	7.6	3.8	0.16
	Desserts & Ice Cream	294	17.4	13.8	30	26	4	0.28
	Desserts & Ice Cream	299	18.8	12.1	27.4	19.2	3.9	0.32
	Desserts & Ice Cream	186	10.5	6.8	19.7	15.8	2.3	0.08
	Desserts & Ice Cream	345	22	14	32	26	2.7	0.1
	Desserts & Ice Cream	234	16	11	27	22	1.3	0.08
	Desserts & Ice Cream	402	11	2.5	45	28	25	0.95
	Desserts & Ice Cream	404	10	3.1	52	33	25	0.95
	Desserts & Ice Cream	496	7.8	2.3	6.2	1.2	54.6	2.3
	Desserts & Ice Cream	93	2.1	1.4	3.1	0.5	14	0.19
	Desserts & Ice Cream	350	3.5	2.4	14	5.3	62	2
	Desserts & Ice Cream	63	2	1.3	7.6	5	3.6	0.14
	Desserts & Ice Cream	68	2.7	1.8	7.8	5	3.2	0.14
	Desserts & Ice Cream	67	2.4	1.7	8.4	6.3	2.9	0.12
	Desserts & Ice Cream	14	0.1	0.05	0.5	0.11	13.8	0.06
	Desserts & Ice Cream	14	0.1	0.05	0.5	0.11	13.8	0.06
	Desserts & Ice Cream	14	0.1	0.05	0.5	0.11	13.8	0.06
	Desserts & Ice Cream	14	0.1	0.05	0.5	0.11	13.8	0.06
	Desserts & Ice Cream	66	0	0	16.1	14.7	0.3	0
	Desserts & Ice Cream	73	0.2	0	15.2	14	1.1	0
	Bakery	463	21.4	13.1	61.5	35.7	4.7	0.7
	Bakery	500	23	15	67	35	5.4	0.49
	Bakery	295	8.5	1.4	40	6.5	10	0.83
	Bakery	360	18	2.3	39	21	5.6	1.4
	Bakery	345	16	2	38	19	7.3	1.5
	Bakery	363	17	2.2	42	21	5.9	1.3
	Bakery	316	9.8	1.5	51	24	4.3	0.88
	Bakery	279	5.8	1.5	48	29	6.5	0.4
	Bakery	274	5.8	1.6	47	29	6.7	0.48
	Baby Food	79	2.7	0.2	11.4	7.8	1.9	0.08
	Baby Food	79	2.7	0.2	11.4	7.8	1.9	0.08
	Baby Food	64	1.6	1.1	8.9	8.2	3.3	0.18
	Baby Food	77	2.7	0.8	10.7	6.9	2.5	0.11
	Baby Food	84	3.3	0.9	11.4	8.1	1.9	0.08
	Sugar & Gum Confectionery	232	0	0	97	0	0	0.01
	Sugar & Gum Confectionery	226	0.1	0.1	93	0.5	0.1	0.09
	Sugar & Gum Confectionery	340	2	0.4	76	42	6	0.1
	Sugar & Gum Confectionery	249.6	0	0	98.1	0	0.23	0
	Breakfast Cereals	514	24.8	16	65	43	6	0.04
	Breakfast Cereals	514	24.8	16	65	43	6	0.04
	Breakfast Cereals	380	2.7	1.3	78	31	8.3	0.6
	Processed Fish, Meat & Egg Products	117	4.6	1.3	0.8	0	18	2
	Processed Fish, Meat & Egg Products	95	3	1	2	2	15	2.2
	Processed Fish, Meat & Egg Products	140	4	2	12	2	10	2
	Processed Fish, Meat & Egg Products	86	2	0.7	2	2	15	2
	Processed Fish, Meat & Egg Products	105	3	0.9	1.5	1.5	18	2
	Processed Fish, Meat & Egg Products	176	12	5	0.1	0.1	17	1.3
	Processed Fish, Meat & Egg Products	266	23	8.2	1	0.5	13	2.3
	Processed Fish, Meat & Egg Products	135	6.5	2.3	9	1.5	10	1.6
	Processed Fish, Meat & Egg Products	100	2.6	0.9	0.5	0.5	18.7	1.7
	Processed Fish, Meat & Egg Products	106	3	1	1.6	1.6	18	2
	Processed Fish, Meat & Egg Products	149	22.6	0.8	0.6	8.7	3.9	1.7
	Processed Fish, Meat & Egg Products	17	11	3.9	7.5	1	11	2.2
	Processed Fish, Meat & Egg Products	107.6	2.8	1.3	0.6	0.6	20	1.6
	Processed Fish, Meat & Egg Products	94	2.8	1	3.5	0.5	13	2
	Processed Fish, Meat & Egg Products	120	4.2	1.5	0	0	18.8	1.8
	Processed Fish, Meat & Egg Products	207	10	1.1	16	0.8	12	1.1
	Processed Fish, Meat & Egg Products	151	7.8	0.9	7.2	1.3	11	1
	Processed Fish, Meat & Egg Products	153	7.9	0.9	6.9	2	12	1.1
	Processed Fish, Meat & Egg Products	216	7.2	1	29	3.4	5	1.2
	Processed Fish, Meat & Egg Products	227	10	21	23	2.4	7.1	1.2
	Processed Fish, Meat & Egg Products	274	15	3.3	22	3.2	8.5	1.1
	Processed Fish, Meat & Egg Products	169	3.2	1	20.7	2.5	11	1.1
	Processed Fish, Meat & Egg Products	245	11.1	0.8	20.9	1.4	12.3	1.2
	Processed Fish, Meat & Egg Products	248	12	2	11	2.2	20	1.9
	Processed Fish, Meat & Egg Products	287	15	2.5	19	1.3	18	1.5
	Processed Fish, Meat & Egg Products	124	1.79	0.49	2.87	0.38	24	0.57
	Processed Fish, Meat & Egg Products	124	1.8	0.5	2.9	0.4	24	0.57
	Processed Fish, Meat & Egg Products	204	6.4	1	22.1	2.3	10	1.4
	Processed Fish, Meat & Egg Products	156.9	6.52	0.93	10.66	0.94	11.65	1.53
	Processed Fish, Meat & Egg Products	248	12	2	11	2.2	20
	Processed Fish, Meat & Egg Products	146	4.5	0.7	8.4	4	15	1
	Processed Fish, Meat & Egg Products	173	8	0.9	12	0.8	11	0.96
	Processed Fish, Meat & Egg Products	165	7.4		12.1		12.7
	Processed Fish, Meat & Egg Products	119	4.5	0.5	6	0.8	12	1.1
	Processed Fish, Meat & Egg Products	123	3.5	0.4	7	0.7	14	0.98
	Processed Fish, Meat & Egg Products	201	9.1	1.8	17.6	0.9	10.8	1.3
	Processed Fish, Meat & Egg Products	110	2.1	0.5	1.5	0.1	20	0.5
	Processed Fish, Meat & Egg Products	98	2	0.8	8	1.8	12	2.6
	Processed Fish, Meat & Egg Products	104	1.1	0.4	0.9	0.9	22.6	1.7
	Processed Fish, Meat & Egg Products	127	2	0.7	2.6	2.6	24.6	1.9
	Processed Fish, Meat & Egg Products	122	2.3	0.9	9	2	16
	Processed Fish, Meat & Egg Products	98	1.5	0.5	2	2	19	2.2
	Processed Fish, Meat & Egg Products	98	1.5	0.5	2	2	19	2.2
	Processed Fish, Meat & Egg Products	74	0.9	0.3	0.5	0.5	16	2.9
	Processed Fish, Meat & Egg Products	86	2	0.7	2	2	15	2
	Processed Fish, Meat & Egg Products	128	4	1.2	3	1	20	2.5
	Processed Fish, Meat & Egg Products	85	1	0.3	2	0.5	17	2
	Processed Fish, Meat & Egg Products	100	2.5	0.9	4.5	0.5	13	1.5
	Processed Fish, Meat & Egg Products	98	1.5	0.5	2	2	19	2.3
	Processed Fish, Meat & Egg Products	98	1.5	0.5	2	2	19	2.3
	Processed Fish, Meat & Egg Products		0.5	0.1	5.5	1.5	13.5	2.4
	Processed Fish, Meat & Egg Products	105	3	0.8	4.5	0.5	15	2
	Processed Fish, Meat & Egg Products		0.5	0.1	5.5	1.5	13.5	2.4
	Processed Fish, Meat & Egg Products	102	2	0.8	9	2	12	2
	Processed Fish, Meat & Egg Products	177	11	4.4	8.6	1.7	11	2.1
	Processed Fish, Meat & Egg Products	82	2.6	0.8	1.6	1.6	13	1.6
	Processed Fish, Meat & Egg Products	176	12	4.5	4	1.1	13	1.8
	Processed Fish, Meat & Egg Products	82	3.6	1.2	1.4	1.4	11.2	2.84
	Processed Fish, Meat & Egg Products	84	1.4	0.6	2.8	2.8	15	2.58
	Processed Fish, Meat & Egg Products	188	7.1	0.6	20.4	0.3	9.5	0.84
	Processed Fish, Meat & Egg Products	175	6	0.5	18.8	0.3	8.7	0.66
	Processed Fish, Meat & Egg Products	174	11	3.4	12.2	2	6.2	1.5
	Processed Fish, Meat & Egg Products	210	9.2	2.3	22.6	1	7.6	1.75
	Savoury Spreads	234	19.6	3.7	15.1	0.5	1	0.52
	Savoury Spreads	82	2.8	0.18	4.9	1.3	9.4	1.5
	Savoury Spreads	86	2.6	0.61	5.4	0.4	9.9	1.6
	Savoury Spreads	358	35	12.4	2	0.2	9	2.5
	Side Dishes-pasta	358	2	0.6	70	4	12	0.16
	Side Dishes-pasta	355	2.4	0.7	68	4	12	0.17
	Sauces & Seasonings	159	15.6	2.2	0.99	0.23	1.2	2.9
	Sauces & Seasonings	159	15.6	2.2	0.99	0.23	1.2	2.9
	Sauces & Seasonings	100	6.4	4.4	8.4	4.4	2.8	0.4
	Sauces & Seasonings	196	18	12	5.8	18	2.6	0.9
	Sauces & Seasonings	200	18	12	7.2	3.8	2.4	0.9
	Sauces & Seasonings	140	12	1.6	7.1	4	0.6	0.2
	Meals & Meal Centers-pizza	212	6.9	4.2	25	1.5	11.2	1.8
	Meals & Meal Centers-pizza	226	7.8	3.9	25.7	1.7	12.4	1.5
	Meals & Meal Centers-pizza	381	19	9	32	4.8	17	2.6
	Meals & Meal Centers	178	9.8	5.7	17	6.3	5.2	0.65
	Meals & Meal Centers	194	6.9	1	25	2.3	4.1	1.1
	Meals & Meal Centers	194	6.9	1	25	2.3	4.1	1.1
	Meals & Meal Centers	125	7.9	0.7	3.1	1.8	9.6	1.08
	Meals & Meal Centers	190	4.4	0.8	30	0.5	5.7	1.2
	Meals & Meal Centers	155	6	2.4	14	2.4	6.9	0.6
	Meals & Meal Centers	109	5.1	0.6	7.3	2.8	4.8	0.8
	Meals & Meal Centers	149	8.4	4.5	12	2.3	5.4	1.2
	Meals & Meal Centers	181	9	2	15	1	8.5	0.73
	Meals & Meal Centers	203	6.7	3.6	15.8	3.5	4.7	1.8
	Meals & Meal Centers	192	6.3	3.5	16.2	3.1	1.6	4.7
	Chocolate Confectionery	460	16.4	9.2	71.6	71.6	2.4	0.24
	Chocolate Confectionery	460	16.4	9.2	71.6	71.6	2.4	0.24
	Chocolate Confectionery	615	52.21	7.67	0.56	0	23.94	1.65
	Chocolate Confectionery	470	16	10	78	77	3	0.1
	Chocolate Confectionery	543	34	21	53	50	4.4	0.17
	Chocolate Confectionery	483	26	17	57	53	3.2	18
	Snacks	51	0	0	11	8.7	0.7	0.03
	Snacks	353	15	8.5	11	0.9	40	0.8
	Snacks	353	15	8.5	11	0.9	40	0.8
	Snacks	353	15	8.5	11	0.9	40	0.8
	Snacks	353	15	8.5	11	0.9	40	0.8
	Snacks	479	25.1	2.4	52.8	33.9	7.3	0.03
	Snacks	412	17.4	2.1	49.9	39.1	9.8	0.9
	Snacks	450	27.2	11.7	41.8	22.6	7	0.69
	Snacks	351	9.7	4.7	40.1	17.5	21.1	0.08
	Snacks	530	39.5	6	16.5	3.2	20.2	2.2
	Snacks	357	15	5	12	0.1	40	0.68
	Snacks	357	15	5	12	0.1	40	0.68
	Snacks	357	15	5	12	0.1	40	0.68
	Snacks	357	15	5	12	0.1	40	0.68
	Snacks	410	14	8	45	44	25	0.03
	Snacks	389	17	6.9	31	19	22	0.58
	Snacks	389	17	6.9	31	19	22	0
	Snacks	72	12	2.2	41	35	22	0.04
	Snacks	550	36	7.5	33	0	25	2.3
	Snacks	550	36	7.5	33	0	25	2.3
	Snacks	100	0	0	80	40	0	2
	Snacks	100	0	0	80	40	0	2
	Snacks	477	17.3	6.3	12.3	5.7	23	3.8
	Snacks	550	36	7.5	33	0	25	2.3
	Fruit & Vegetables	20	0.3	0.3	0	0	1.7	0.53
	Fruit & Vegetables	24.3	2.7	0.1	0.5	0.5	0.9	2.53
	Fruit & Vegetables	20.5	0.31	0.08	3.28	3	1.15	1.04
	Fruit & Vegetables	12.57	0.29	0.06	0.84	0.8	1.66	1.6
	Fruit & Vegetables	30	0.22	0.03	0.65	0.19	0.48	0.05
	RTDs	85	2.7	1.6	12	10.6	3	0.2
	RTDs	50	1.2	0.7	7.2	6.7	2.6	0.15
	RTDs	54	1.2	0.7	8.1	7.6	2.6	0.15
	RTDs	58	0.2	0.1	4	4	10	0.1
	RTDs	58	0.5	0.1	4	4	10	0.14
	RTDs	63	1.2	0.7	10	10	3	0.15
	RTDs	58	1.9	0.5	6.2	5.6	3.1	0.12
	RTDs	74.8	2.3	1.51	9.8	9.7	3.5	0.2
	RTDs	65	1.6	1	9.3	8.8	3.2	0.16
	RTDs	61	1.6	1	8.5	8	3.1	0.16
	RTDs	55	1.2	0.7	8	8	3	0.15
	RTDs	46	2	1.2	4	4	3	0.15
	RTDs	80	4	2.4	8	8	3	0.15
	RTDs	63	1.3	0.7	10	10	3	0.15
	RTDs	66	2	1.2	9	9	3	0.15
	RTDs	67	2.5	1.5	8	8	3	0.15
	RTDs	80	4	2.4	8	8	3	0.15
	RTDs	63	1.2	0.7	10	10	3	0.15
	RTDs	63	1.2	0.7	10	10	3	0.15
	RTDs	63	2.8	0.3	8.1	5.4	1.1	0.1
	Dairy	195	14.5	13	14.5	0.3	1.8	1.4
	Dairy	353	33	24	4	3	10	0.75
	Dairy	99	2.6	1.7	13.5	12.7	5.4	0.09
	Dairy	101	2.6	1.7	14	13	5.4	0.1
	Dairy	110	4	2.4	11	11	7.4	0.22
	Dairy	117	6	3.9	9.4	9.4	6.3	0.3
	Dairy	124	6.4	3.6	9.8	9.8	6.6	0.26
	Dairy	116	6	3.5	9.3	9.3	6.3	0.22
	Dairy	46	0.6	0.5	2.3	2.2	7.9	0.2
	Dairy	59	0.6	0.3	5.4	3.9	7.6	0.18
	Dairy	63	1.2	0.8	10	10	3.1	0.18
	Dairy	63	1.2	0.8	10	10	3.1	0.18
	Dairy	63	1.2	0.8	10	10	3.1	0.18
	Dairy	76	1.6	1	6.5	6.4	9	0.11
	Dairy	69	1	0.7	12	12	3.1	0.15
	Dairy	69	1	0.7	12	12	3.1	0.15
	Dairy	59	1	0.6	5.9	5.8	6.9	0.11
	Dairy	50		0.1	3.9	3.9	7.6	0.18
	Dairy	50		0.1	3.9	3.9	7.6	0.18
	Dairy	74	1.5	1	12	12	2.8	0.13
	Dairy	56	0.5	0.3	10	10	2.9	0.13
	Dairy	56	0.5	0.3	10	10	2.9	0.13
	Dairy	61	1	0.7	12	12	3.1	0.15
	Dairy	158	3	1	15	15	2.3	0.15
	Dairy	73	1	0.6	8	8	8	0.18
	Dairy	73	1	0.6	8	8	8	0.18
	Dairy	68	1	0.6	6.8	6.8	8	0.08
	Dairy	63	1.2	0.8	10	10	3.1	0.18
	Dairy	86	2.1	1.3	12	11	4.2	0.19
	Dairy	64	1	0.6	11.2	11.2	2.8	0.13
	Dairy	80	2.2	1.4	12	12	3	0.14
	Dairy	60	1	0.6	10	10	2.8	0.14
	Dairy	67	1.2	0.7	11.6	11.6	2.5	0.1
	Dairy	67	1.2	0.7	11.6	11.6	2.5	0.1
	Dairy	62	1.1	0.6	10	10	3.1	0.14
	Dairy	100	1.6	1.12	19.2	16	2.3	0.21
	Dairy	125	3.4	2.2	20	17	3	0.12
	Dairy	58	1.1	0.9	9.4	8.7	2.3	0.2
	Dairy	72	0.6	0.4	11	9.9	5.5	0.18
	Dairy	47	0.6	0.4	4.8	4.6	5.5	0.17
	Dairy	58	1.1	0.9	9.8	8.7	2.3	0
	Dairy	64	1.6	1.1	10	10	2.2	0.15
	Dairy	80	2.2	1.4	12	12	3	0.14
	Dairy	102	3.5	2.2	11.8	11.4	5.5	0.19
	Dairy	46	1.6	1	4.9	4.9	3.1	0.13
	Dairy	59	1.5	1	6.4	4.6	2.4	0.15
	Dairy	58	1.5	1	6.4	4.6	2.1	0.25
	Dairy	68	3.3	2.2	3.2	3.2	6.3	0.17
	Dairy	48	1.1	0.6	6.3	6	2.6	0.09
	Dairy	87	4	0.3	10.7	7	1.6	0.01
	Dairy	85	1.8	0.3	13.7	10.9	3.2	0.14
	Dairy	79	1.7	0.2	13	11	3	0.05
	Dairy	115	3.1	1.9	18	16	3.7	0.1
	Dairy	111	3.1	1.9	17	16	3.7	0.1
	Dairy	55	0.3	0.2	7.8	6.5	5.2	0.16
	Dairy	55	1.9	0.4	5.5	4.4	3.6	0.13
	Dairy	44	1.5	1.2	7.7	4.3	0	0.11
	Dairy	47	0.8	0.2	8.5	5.1	1.2	0.06
	Dairy	55	1.9	0.4	5.5	4.4	3.6	0.13
	Dairy	68	0.9	0.2	13.4	9.2	1	0.1
	Dairy	77	1.2	0.2	14	9.6	2.2	0.05
	Dairy	56	1.2	0.2	9.7	6.2	1.3	0.07
	Dairy	48	1.7	0.3	5	4.3	3.1	0.1
	Dairy	72	2	0.4	9.8	9.8	3.5	0.09
	Dairy	63	2.8	0.3	8.1	5.4	1.1	0.1
	Dairy	46	1.7	0.3	4.3	4.3	3.2	0.1
	Dairy	54	1.5	0.3	10	4	0.2	0.1
	Dairy	51	1	0.2	9	4.2	1	0.08
	Dairy	57	1	0.1	12	6	0.2	0.08
	Dairy	83	2.4	0.6	13	12	0.4	0.1
	Dairy	177	4.5	1	25	24	8.3	0.25
	Dairy	49.2	2	0.3	4	3.3	3.6	0.1
	Dairy	34	2.7	2.5	2	0.3	0.2	0.1
	Dairy	60	0.9	0.2	11.3	10.6	1.4	0.1
	Dairy	58	1.6	0.2	11	8.6	0.5	0.12
	Dairy	37	1.6	0.3	2.3	2	3	0.08
	Dairy	37	1.6	0.3	2.3	2	3	0.08
	Dairy	53	1.6	0.3	6.1	5.8	3	0.1
	Dairy	54	1.7	0.3	6.2	5.8	3.1	0.1
	Dairy	45	1.5	0.2	7	3.5	0.7	0.1
	Dairy	37	1.6	0.3	2.3	2	3	0.08
	Dairy	27	1.1	0.2	1.8	1.7	2.2	0.09
	Dairy	80	3	0.8	8.7	8	4	0.12
	Dairy	62	1.8	0.4	7.8	7.5	3.1	0.14
	Dairy	74.6	2.2	0.5	13.1	12	0.6	0.05
	Dairy	20	0.9	0.9	2.7	1.9	0.1	0.13
	Dairy	76	1.3	0	14	9.3	1.3	0.22
	Dairy	60	3	0	8	8	1	0
	Dairy	38	1	0.2	4	1.9	0	0.05
	Dairy	79	1.8	0.3	12	11	3.3	0.15
	Dairy	83	2.5	0.7	14.7	13.7	0.7	0.1
	Dairy	87	2.1	0.4	2.4	2.4	3.7	0.15
	Dairy	90	3.5	0	12.8	8	1.3	0.08
	Dairy	58	1.6	0.23	10.5	8.6	0.53	0.12
	Dairy	80	3	0.5	7.9	7.3	5.2	0.13
	Dairy	42	1.2	0.2	5.4	5.2	2.3	0.13
	Dairy	63	1.5	1	12.1	2.7	0.3	0.33
	Dairy	80	0.7	0.2	17.5	8.3	0.5	0.1
	Dairy	47	1.2	0.2	6	5.8	2.3	0.13
	Dairy	63	1.8	0.4	8.3	8.1	3	0.14
	Dairy	153	11	7.4	4	4	9.5	1
	Dairy	113	7	5.7	4.3	4.3	7.7	0.7
	Dairy	113	7	4.8	4.3	4.3	7.7	0.7
	Dairy	200	15.5	5.2	4	2.4	10	1.1
	Dairy	141	12	1.6	6.3	3.8	1.8	0.23
	Dairy	189	18	12	4	4	2.5	0.11
	Dairy	176	17	1.9	2.4	2.3	3.3	0.02
	Dairy	207	20	2	6	0.1	0.4	0.1
	Dairy	335	35	24	3	3	2	0.07
	Dairy	294	30	21	3.4	3.4	2.5	0.1
	Dairy	177	7.7	0.8	25	3.8	1.7	0.2
	Dairy	141	12	1.6	6.3	3.8	1.8	0.23
	Dairy	198	18	12	6.2	4	2.6	0.8
	Dairy	335	35	25	3	3	2.2	0.1
	Juice Drinks	72	0	0	16	16	1	0
	Juice Drinks	37	1.6	0.6	5.4	4.4	0.2	0.13
	Juice Drinks	46	1.2	0.6	7.9	7.4	0.2	0.25
	Juice Drinks	42	1.4	0.6	7.4	7.1	0.2	0.2
	Juice Drinks	66	1.4	0.95	12	9	0.9	0.16
	Juice Drinks	46	0	0	11	9.4	0.3	0.14
	Juice Drinks	60	0.3	0.1	12.6	12.1	0.5	0.01
	Juice Drinks	40	0.1	0	9.5	9.5	0.2	0
	Juice Drinks	57	0	0	13	11	0.8	0
	Juice Drinks	49	0	0	11.9	11.9	0.4	0.03
	Juice Drinks	56	0	0	12	10	1	0.03
	Juice Drinks	56.8	0.08	0.08	11.72	11.52	0.76	0.01
	Juice Drinks	28	0.1	0	6	5.7	0.4	0.02
	Juice Drinks	60	0.1	0	13.9	12	0.4	0.02
	Juice Drinks	45	0.1	0.1	10.5	0.4	0.3	0.1
	Juice Drinks	56.6	0	0	13	11.4	0.8	0
	Juice Drinks	59	0.4	0.2	12	12	1.2	0
	Soup	13	0.6	0.3	1.2	0.8	1	1
	Soup	53	0.6	0.1	9	3	2	1.7
	Soup	283	2.2	0.2	51	6.9	8.9	14.8
	Soup	272	2.3	0.3	41	10	14	11.1
	Soup	372	13.3	1	53.8	2	9.3	0.8
	Soup	300	8	1	35	14	16	14
	Soup	20	0.5	0.1	3.6	1.2	0.9	0.73
	Soup	372	13.3	1	53.8	1	9.3	0.9
	Hot Beverages	20	2	2	4	1	0	0
	Hot Beverages	20	1	1	4	2	0	0
	Hot Beverages	120	3.4	2.3	18.7	14.9	3.3	0.13
	Hot Beverages	124	6.2	3.7	12	12	3.4	0.08
	Hot Beverages	250	4.1	2.8	47	39	5.8	0.53
	Other Beverages	50	0.5	0.3	4	2	30	0.6
	Other Beverages	59	0.3	0.2	4	4	10	0.1
	Other Beverages	65	1.7	0.6	4.3	2	5	0.01
	Other Beverages	65	1.7	0.6	4.3	2	5	0.01
	Other Beverages	62	1.3	0.2	7.8	4.2	4.2	0.14
	Other Beverages	62	1.3	0.2	7.8	4.2	4.2	0.14
	Other Beverages	67	1.8	0.3	7.8	4	4.3	0.14
	Other Beverages	300	4.8	0.6	6	0.6	60	0
	Other Beverages	150	5.93	2.4	15.1	2.15	8.03	0.25
	Other Beverages	120	4.7	1.04	12	2.5	6.6	0.28
	Other Beverages	108	3.8	1	11.6	0.6	5.94	0.28
	Other Beverages	376	0.94	0.58	72.8	35.6	18	0.08
	Other Beverages	388.5	1.7	0.34	3.3	0.92	90	0.3
	Other Beverages	388.5	1.7	0.34	3.3	0.92	90	0.3
	Other Beverages	388.5	1.7	0.34	3.3	0.92	90	0.3
	Other Beverages	200	8	0.8	22	3.8	10	0.28
	Other Beverages	306.5	5.07	0.86	26.39	8.67	28.41	0.49
	Other Beverages	38	1.3	0.3	0	0	5.9	0.35
	Other Beverages	103.4	4	2.7	12	5.2	4.1	0
	Other Beverages	142	3.2	1.8	19	10.5	8.5	0.4
	Other Beverages	142	3	1.8	9.9	8.1	3.5	0.16
	Other Beverages	341	0.8	0	22	8.4	60	2
	Other Beverages	171	5.06	0.51	20.46	17	9.9	0.51
	Other beverages	385	15	2.9	48	1.6	26	0.68
	Sports & Energy Drinks	226	0	0	51	3.7	0.5	0.12
