# Supplementary material for: Food and Beverages Containing Algae and Derived Ingredients Launched in the Market from 2015 to 2019: A Front-of-Pack Labeling Perspective with a Special Focus on Spain
Source: Foods. 2021 Jan 16;10(1):173. doi: 10.3390/foods10010173 (PMC7830845; doi:10.3390/foods10010173)
Supplement: Supplementary file 1 [file foods-10-00173-s001.zip › Supp Materials/Table S2.xlsx]

## Sheet: snacks without algae
	Snacks items	Energy (kcal/100 g or 100 mL)	Total fat (g/100 g or 100 mL)	Saturates (g/100 g or 100 mL)	Carbohydrate (g/100 g or 100 mL)	Sugars (g/100 g or 100 mL)	Protein (g/100 g or 100 mL)	Salt (g/100 g or 100 mL)
	1	550	36	7.5	33	0	25	2.3
	2	412	22.3	3.9	20.2	14.3	24.9	2.9
	3	520	39	5.33333	24.6667	5.66667	8	2.33333
	4	404	19.4	3.3	27.9	18.4	20.6	0.9
	5	420	20.1	3	8.3	5.8	42.2	1.6
	6	528	26	4	67	7	3	0.35
	7	337	3.6	0.7	44.4	32	21.2	0.16
	8	405	7.5	1.8	65.5	52.8	16.3	0.19
	9	163	13	1.9	7.2	1.9	2.7	0.6
	10	943.333	3.33333	0.333333	146.333	132.333	19.3333	3.13333
	11	433.333	66.6667	0	11.6667	1	9.66667	1.8
	12	550	36	7.5	33	0	25	2.3
	13	315.1	0	58.8	57.8	0	12.6	2.1
	14	483.333	30	5.66667	23.3333	9	23.3333	2
	15	474	23	11	35	3	25	2
	16	476.667	37.3333	6.33333	12.3333	5.66667	23	2.83333
	17	433.333	26.6667	5	29.6667	22.3333	19.3333	1.06667
	18	496.667	32	3.66667	24.6667	6.33333	20	2.2
	19	501	33.9	5.9	14.6	4.5	27.5	2.85
	20	450	28.3333	4.16667	44.1667	18.3333	14.1667	3.33333
	21	458.333	29.1667	5	45	19.1667	15	4.16667
	22	550	36	7.5	33	0	25	2.3
	23	492	28.4	3.2	49.2	45.2	4.8	0.16
	24	504	32.4	3.2	43.6	43.6	3.2	0.96
Median		475.35	28.35	4.1	33	6.65	19.65	2.05
Percentiles	25	414	19.575	3.05	20.975	2.175	10.425	0.925
	75	516	35.475	6.2	44.85	21.525	24.975	2.675
