# Supplementary material for: Food and Beverages Containing Algae and Derived Ingredients Launched in the Market from 2015 to 2019: A Front-of-Pack Labeling Perspective with a Special Focus on Spain
Source: Foods. 2021 Jan 16;10(1):173. doi: 10.3390/foods10010173 (PMC7830845; doi:10.3390/foods10010173)
Supplement: Supplementary file 1 [file foods-10-00173-s001.zip › Supp Materials/Table S3.xlsx]

## Sheet: RTDs without algae 
		Category	Energy (kcal/100 g or 100 mL)	Total fat (g/100 g or 100 mL)	Saturates (g/100 g or 100 mL)	Carbohydrate (g/100 g or 100 mL)	Sugars (g/100 g or 100 mL)	Protein (g/100 g or 100 mL)	Salt (g/100 g or 100 mL)
		RTDs	60	2	1.3	8.3	7.9	2.2	0.1
		RTDs	60	2	1.3	8.1	7.9	2.2	0.1
		RTDs	50	1.2	0.7	7.2	6.7	2.6	0.15
		RTDs	54	1.2	0.7	8.1	7.6	2.6	0.15
		RTDs	15.7	0.1	0.1	3.5	3.5	0.1	0.1
		RTDs	31	0.8	0.1	4.9	4.9	0.4	0.14
		RTDs	36	0.8	0.1	4.9	4.9	1.5	0.14
		RTDs	70	2.7	0.3	9.6	6.6	1.2	0.22
		RTDs	70	2.7	0.3	9.5	6.5	1.3	0.21
		RTDs	58	0.2	0.1	4	4	10	0.1
		RTDs	58	0.2	0.1	4	4	10	0.1
		RTDs	58	0.5	0.1	4	4	10	0.14
		RTDs	53	0.7	0.5	8.2	8	3.4	0.16
		RTDs	53.2	0.72	0.52	8.4	8	3.4	0.16
		RTDs	56	0.7	0.5	9	8.8	3.3	0.16
		RTDs	58	1.9	0.5	6.2	5.6	3.1	0.12
		RTDs	74.8485	2.30303	1.51515	9.78788	9.69697	3.51515	0.2
		RTDs	65	1.6	1	9.3	8.8	3.2	0.16
		RTDs	61	1.6	1	8.5	8	1900-01-03 02:24:00	0.16
		RTDs	55	1.2	0.7	8	8	3	0.15
		RTDs	46	2	1.2	4	4	3	0.15
		RTDs	80	4	2.4	8	8	3	0.15
		RTDs	63	1	0.2	12	7.5	1	0.09
		RTDs	63	1.2	0.7	10	10	3	0.15
		RTDs	66	2	1.2	9	9	3	0.15
		RTDs	67	2.5	1.5	8	8	3	0.15
		RTDs	80	4	2.4	8	8	3	0.15
		RTDs	63	1.2	0.7	10	10	3	0.15
		RTDs	63	1.2	0.7	10	10	3	0.15
		RTDs	106	4	1.2	15	11	2.2	0.05
		RTDs	14	0.1	0.1	3.3	3.3	0.1	0.01
		RTDs	14	0.1	0.1	3.3	3.3	0.1	0.01
		RTDs	14	0.1	0.1	3.3	3.3	0.3	0.01
		RTDs	14	0.1	0.1	3.3	3.3	0.3	0.01
		RTDs	19	0	0	4.7	4.7	0	0.3
		RTDs	18	0	0	4.6	4.6	0	0.3
		RTDs	14	60	0	3.5	3.5	0	0.3
		RTDs	65.2	0.2	0	3.72	3.52	0.2	0.02
		RTDs	65.2	0.2	0	3.72	3.52	0.2	0.02
		RTDs	25	0.5	0.1	5.9	5.1	0.5	0.02
		RTDs	18	0	0	4.5	4.5	0	0
		RTDs	18	0	0	4.4	4.4	0	0
		RTDs	18	0	0	4.5	4.5	0	0
		RTDs	21	0	0	4.9	4.8	0	0.003
		RTDs	30	0.1	0.1	6.7	6.7	0.5	0.1
		RTDs	84	0	0	4.9	4.8	0	0.01
		RTDs	84	0	0	4.9	4.8	0	0.01
		RTDs	22	0	0	4.8	4.5	0.1	0
		RTDs	19	0	0	4.5	4.5	0	0
		RTDs	20	0	0	4.5	4.4	0.1	0
		RTDs	29	0.1	0.1	7	4.5	0.1	0.01
	Median		55	0.7	0.1	5.9	4.9	1.25	0.12
	Percentiles	25	19.75	0.1	0	4.3	4.3	0.1	0.01
		75	65.05	1.925	0.7	8.325	8	3	0.15
